# Supplementary material for: Parenteral Nanoemulsion for Optimized Delivery of GL-II-73 to the Brain—Comparative In Vitro Blood–Brain Barrier and In Vivo Neuropharmacokinetic Evaluation
Source: Pharmaceutics. 2025 Mar 10;17(3):354. doi: 10.3390/pharmaceutics17030354 (PMC11944986; doi:10.3390/pharmaceutics17030354)
Supplement: Supplementary file 1 [file pharmaceutics-17-00354-s001.zip]

Archive with 1 entries (1 files):
- pharmaceutics-3431461-supplementary.pdf
